# Supplementary material for: Cellular Response of Human Osteoblasts to Different Presentations of Deproteinized Bovine Bone
Source: Materials (Basel). 2022 Jan 27;15(3):999. doi: 10.3390/ma15030999 (PMC8839050; doi:10.3390/ma15030999)
Supplement: Supplementary file 1 [file materials-15-00999-s001.zip]

Archive with 1 entries (1 files):
- materials-1483070-supplementary.png
